# Supplementary material for: Deep Sequencing Reveals Novel Mutations in Androgen Receptor-Related Genes in Prostate Cancer
Source: Int J Mol Sci. 2025 Sep 9;26(18):8758. doi: 10.3390/ijms26188758 (PMC12469278; doi:10.3390/ijms26188758)
Supplement: Supplementary file 1 [file ijms-26-08758-s001.zip]

Archive with 2 entries (2 files):
- Suppl 1.tiff
- Suppl Table 1.xlsx
